# Supplementary material for: SOCIUS Mentoring—A Novel Course to Encourage Students for a Career as Surgical Oncologists
Source: Med Sci (Basel). 2022 Jun 24;10(3):35. doi: 10.3390/medsci10030035 (PMC9326547; doi:10.3390/medsci10030035)
Supplement: Supplementary file 1 [file medsci-10-00035-s001.zip]

Archive with 1 entries (1 files):
- medsci-1716239-supplementary.pdf
